# Supplementary material for: Characterization and Phylogenetic Analysis of the Mitochondrial Genome of Glarea lozoyensis Indicates High Diversity within the Order Helotiales
Source: PLoS One. 2013 Sep 25;8(9):e74792. doi: 10.1371/journal.pone.0074792 (PMC3783487; doi:10.1371/journal.pone.0074792)
Supplement: Table S1 — Mitochondrial genes annotation in Glarea lozoyensis and comparison to corresponding genes/proteins in Phialocephala subalpine. (XLS) [file pone.0074792.s003.xls]

## Sheet: Table S1
Table S1. Mitochondrial genes annotation in Glarea lozoyensis and comparison to corresponding genes/proteins in Phialocephala subalpina.
Annotation genes in G. lozoyensis	Beginning of the gene	End of the gene	Annotation genes in P. subalpina	Length in G. lozoyensis (nt)	Length in P. subalpina (nt)	Length in G. lozoyensis (aa)	Length in P. Subaplina (aa)	Identity to corresponding proteins in P. subalpina	pfam domain	Beginning of the intron	End of the intron	Intronic length (nt)	Intonic gene annotation	intronic gene length (nt)	intronic protein length (aa)	Length in P. subaplina (aa)	Identity to corresponding proteins in P. subalpina	pfam domain
NADH dehydrogenase subunit 1	43467	44477	NADH dehydrogenase subunit 1	981	1080	326	360	Id: 90% Score: 587 E: 0.0 Cov: 99%	PF00146: NADHdh
NADH dehydrogenase subunit 2	37549	39420	NADH dehydrogenase subunit 2	1872	1710	584	569	Id: 71% Score: 881 E: 0.0 Cov: 99%	PF00361: Oxidored_q1	39115	39231	117
NADH dehydrogenase subunit 3	39421	39903	NADH dehydrogenase subunit 3	483	408	160	135	Id: 93% Score: 189 E: 2e-58 Cov: 74%	PF00507: Oxidored_q4
NADH dehydrogenase subunit 4	299	1783	NADH dehydrogenase subunit 4	1485	1460	494	487	Id: 90% Score:741 E: 0.0 Cov: 96%	PF01059: Oxidored_q5_N PF00361: Oxidored_q1
NADH dehydrogenase subunit 4L	26748	27017	NADH dehydrogenase subunit 4L	270	270	89	89	Id: 93% Score: 133 E: 2e-46 Cov: 100%	PF00420: Oxidored_q2
NADH dehydrogenase subunit 5	27017	29551	NADH dehydrogenase subunit 5	2535	2770	806	924	Id: 89% Score: 1174 E: 0.0 Cov: 79%	PF00361: Oxidored_q1 PF00062 and PF06455	28371	28469	99
NADH dehydrogenase subunit 6	5314	5988	NADH dehydrogenase subunit 6	675	690	225	229	Id: 70% Score: 243 E: 1e-77 Cov: 96%	PF00499: Oxidored_q3
ATP synthase subunit 6	41222	41998	ATP synthase subunit 6	777	147	258	257	Id: 96% Score: 490 E: 1e-145 Cov: 88%	PF00119: ATP-synt_A
ATP synthase subunit 8	40900	41047	ATP synthase subunit 8	147	147	48	48	Id: 77% Score: 77.4 E: 1e-17 Cov: 97%	PF05933: Fun_ATP-synt_8
ATP synthase subunit 9	8790	9014	ATP synthase subunit 9	225	225	74	74	Id: 100% Score: 136 E: 1e-42 Cov: 100%	PF00137: ATP-synt_C
cytochrome c oxidase subunit I	31824	37235	cytochrome c oxidase subunit I	5412	1720	595	573	Id: 91% Score: 955 E: 0.0 Cov: 94%	PF00115:COX1	33075	34255	1181	coxIA: LAGLIDADG endonuclease	1029	342			PF00961: LAGLIDADG_1
										34400	35484	1085	coxIB: GIY-YIG endonuclease (eroded)	821				PF01541: GIY-YIG
										35515	35843	329	coxIC
										36204	37232	1029	coxID: Conserved domain DUF3839
cytochrome c oxidase subunit II	30683	31438	cytochrome c oxidase subunit II	756	750	251	249	Id: 96% Score: 418 E: 3e-146 Cov: 99%	PF00116: COX2
cytochrome c oxidase subunit III	6586	8072	cytochrome oxidase subunit III	1486	810	268	269	Id: 79% Score:369 E: 2e-126 Cov.100%	PF00510: COX3	7033	7709	677
Cytochrome b	22532	23698	cytochrome b	1167	1170	388	388	Id: 91% Score: 721 E: 0.0 Cov: 99%	PF13631: Cytochrom_B_C
ORF-1	40560	40772	Not found	213		70		----------------	no domain found
ORF2	25764	26162	Not found	399		132		----------------	no domain found
ORF3	23781	24710	Not found	930		309		----------------	no domain found
ORF4	22232	22393	Not found	162		53		----------------	no domain found
ORF5	21424	22188	Not found	765		254		----------------	no domain found
ORF6	18809	19669	hypothetical protein ORF_02	876	1180	294	393	Id: 46% Score: 244 E: 7e-39 Cov: 90%	no domain found
Ribosomal RNA Subunit (rRNA)	Beginning of the rRNA	End of the rRNA	Annotation rRNA in P. subalpina	Length in G. lozoyensis (nt)	Length in P. subalpina (nt)	Length in G. lozoyensis (aa)	Length in P. Subaplina (aa)	Similarity to corresponding rRNA in P. subalpina	pfam domain	Beginning of the intron	End of the intron	Intronic length (nt)	Intonic gene annotation	intronic gene length (nt)	intronic protein length (aa)	Length in P. subaplina (aa)	Similarity to corresponding proteins in P. subalpina	pfam domain
rnl	10259	15912	rnl	5654	3310			Id: 95% Score: 1055 E: 0.0 Cov: 48%		13209	15459	2251	IE: ribosomal protein S3	1560	519	546	Id: 45% Score: 395 E:7e-128 Cov: 92%	PF00189: VAR1
rns	2054	3849	rns	1796	1870			Id: 100% Score: 808 E: 0.0 Cov: 73%
Abbreviations: Id: identity; E: e. Value; Cov: coverage; nt: nucleotides; aa: amino acid; rnl and rns: large and the small ribosomal RNA subunit respectively.
